# Supplementary material for: Bilirubin Molecular Species Play an Important Role in the Pathophysiology of Acute-on-Chronic Liver Failure
Source: Int J Mol Sci. 2024 Jul 26;25(15):8181. doi: 10.3390/ijms25158181 (PMC11311833; doi:10.3390/ijms25158181)
Supplement: Supplementary file 1 [file ijms-25-08181-s001.zip]

Archive with 1 entries (1 files):
- ijms-3043797-supplementary.pdf
